# Supplementary material for: Premature termination codons in SOD1 causing Amyotrophic Lateral Sclerosis are predicted to escape the nonsense-mediated mRNA decay
Source: Sci Rep. 2020 Nov 26;10:20738. doi: 10.1038/s41598-020-77716-5 (PMC7691510; doi:10.1038/s41598-020-77716-5)
Supplement: Supplementary file 1 — Supplementary Information. [file 41598_2020_77716_MOESM1_ESM.xlsx]

## Sheet: Feuil1
Premature termination codons in SOD1 causing Amyotrophic Lateral Sclerosis are predicted to escape the nonsense-mediated mRNA decay
Running title: PTCs in SOD1 causing ALS escape NMD
Claire Guissart 1,2*, Kevin Mouzat 1,2, Jovana Kantar 1,2, Baptiste Louveau 3, Paul Vilquin 3, Anne Polge 1, Cédric Raoul 2 and Serge Lumbroso 1,2
1 Laboratoire de Biochimie et Biologie Moléculaire, CHU Nimes, Univ. Montpellier, Nimes, France. claire.guissart@inserm.fr, kevin.mouzat@umontpellier.fr, jovana.kantar@chu-nimes.fr, anne.polge@chu-nimes.fr, serge.lumbroso@umontpellier.fr
2 The Neuroscience Institute of Montpellier, INM, INSERM, Univ Montpellier, Montpellier, France. cedric.raoul@inserm.fr
3 Département de pharmacologie et de génomique des tumeurs solides, Hôpital Saint Louis, Assistance Publique Hôpitaux de Paris, Paris, France. baptiste.louveau@aphp.fr, paul.vilquin@aphp.fr

## Sheet: Supplementary Table S1
Premature termination codons in SOD1 causing Amyotrophic Lateral Sclerosis are predicted to escape the nonsense-mediated mRNA decay
Claire Guissart 1,2*, Kevin Mouzat 1,2, Jovana Kantar 1,2, Baptiste Louveau 3, Paul Vilquin 3, Anne Polge 1, Cédric Raoul 2 and Serge Lumbroso 1,2
1 Laboratoire de Biochimie et Biologie Moléculaire, CHU Nimes, Univ. Montpellier, Nimes, France. claire.guissart@inserm.fr, kevin.mouzat@umontpellier.fr, jovana.kantar@chu-nimes.fr, anne.polge@chu-nimes.fr, serge.lumbroso@umontpellier.fr
2 The Neuroscience Institute of Montpellier, INM, INSERM, Univ Montpellier, Montpellier, France. cedric.raoul@inserm.fr
3 Département de pharmacologie et de génomique des tumeurs solides, Hôpital Saint Louis, Assistance Publique Hôpitaux de Paris, Paris, France. baptiste.louveau@aphp.fr, paul.vilquin@aphp.fr
Study	Sample ID	Cancer Type	Protein Change	Functional Impact	Mutation Type	Variant Type	Copy #	COSMIC	MS	VS	Center	Chromosome	Start Pos	End Pos	Ref	Var	HGVSc	Exon	SRA accession number (WES)	SRA accession number (RNA-Seq)	Identification in our study
Melanoma (Broad/Dana Farber, Nature 2012)	ME049	Melanoma	H47Y	MutationAssessor: impact: high, score: 4.825;SIFT: impact: deleterious, score: 0.02;Polyphen-2: impact: probably_damaging, score: 0.99	Missense_Mutation	SNP		2	NA	NA	broad.mit.edu	21	33036169	33036169	C	T	ENST00000270142.6:c.139C>T	2
Skin Cutaneous Melanoma (Broad, Cell 2012)	ME049	Cutaneous Melanoma	H47Y	MutationAssessor: impact: high, score: 4.825;SIFT: impact: deleterious, score: 0.02;Polyphen-2: impact: probably_damaging, score: 0.99	Missense_Mutation	SNP		2	NA	NA	broad.mit.edu	21	33036169	33036169	C	T	ENST00000270142.6:c.139C>T	2
Skin Cutaneous Melanoma (Yale, Nat Genet 2012)	YUPAT	Cutaneous Melanoma	H47Y	MutationAssessor: impact: high, score: 4.825;SIFT: impact: deleterious, score: 0.02;Polyphen-2: impact: probably_damaging, score: 0.99	Missense_Mutation	SNP		2	somatic	NA	yale.edu	21	33036169	33036169	C	T	ENST00000270142.6:c.139C>T	2
Colorectal Adenocarcinoma (DFCI, Cell Reports 2016)	coadread_dfci_2016_1231	Colorectal Adenocarcinoma	R116H	MutationAssessor: impact: medium, score: 3.355;SIFT: impact: tolerated, score: 0.1;Polyphen-2: impact: probably_damaging, score: 1	Missense_Mutation	SNP			NA	NA	NA	21	33039678	33039678	G	A	ENST00000270142.6:c.347G>A	4
Neuroendocrine Prostate Cancer (Multi-Institute, Nat Med 2016)	WCMC14_1_C	Castration-Resistant Prostate Cancer	N27Y	MutationAssessor: impact: low, score: 1.725;SIFT: impact: deleterious, score: 0;Polyphen-2: impact: possibly_damaging, score: 0.725	Missense_Mutation	SNP			NA	NA	Weill Cornell Medical College	21	33036109	33036109	A	T	ENST00000270142.6:c.79A>T	2
Prostate Adenocarcinoma (MSKCC/DFCI, Nature Genetics 2018)	PM14	Prostate Adenocarcinoma	N27Y	MutationAssessor: impact: low, score: 1.725;SIFT: impact: deleterious, score: 0;Polyphen-2: impact: possibly_damaging, score: 0.725	Missense_Mutation	SNP			NA	NA	broad.mit.edu	21	33036109	33036109	A	T	ENST00000270142.6:c.79A>T	2
Metastatic Prostate Adenocarcinoma (SU2C/PCF Dream Team, PNAS 2019)	PM14-TM	Prostate Adenocarcinoma	N27Y	MutationAssessor: impact: low, score: 1.725;SIFT: impact: deleterious, score: 0;Polyphen-2: impact: possibly_damaging, score: 0.725	Missense_Mutation	SNP	diploid		Somatic	Untested	broad.mit.edu	21	33036109	33036109	A	T	ENST00000270142.6:c.79A>T	2
Diffuse Large B-Cell Lymphoma (Broad, PNAS 2012)	DLBCL-MAYO_DLBCL_234	Diffuse Large B-Cell Lymphoma, NOS	W33L	MutationAssessor: impact: neutral, score: -0.875;SIFT: impact: tolerated, score: 0.14;Polyphen-2: impact: benign, score: 0.001	Missense_Mutation	SNP			NA	NA	broad.mit.edu	21	33036128	33036128	G	T	ENST00000270142.6:c.98G>T	2
Diffuse Large B cell Lymphoma (DFCI, Nat Med 2018)	DLBCL-MAYO_DLBCL_234	Germinal Center B-Cell Type	W33L	MutationAssessor: impact: neutral, score: -0.875;SIFT: impact: tolerated, score: 0.14;Polyphen-2: impact: benign, score: 0.001	Missense_Mutation	SNP			NA	NA	broad.mit.edu	21	33036128	33036128	G	T	ENST00000270142.6:c.98G>T	2
Chronic Lymphocytic Leukemia (Broad, Cell 2013)	CLL049	Chronic Lymphocytic Leukemia/Small Lymphocytic Lymphoma	X80_splice	MutationAssessor: impact: medium, score: 3.435;SIFT: NA;Polyphen-2: NA	Splice_Site	SNP			Somatic	NA	broad.mit.edu	21	33038832	33038832	G	T	ENST00000270142.6:c.239+1G>T
Chronic Lymphocytic Leukemia (Broad, Nature 2015)	DFCI-CLL049-Tumor	Chronic Lymphocytic Leukemia/Small Lymphocytic Lymphoma	X80_splice	MutationAssessor: impact: medium, score: 3.435;SIFT: NA;Polyphen-2: NA	Splice_Site	SNP			NA	NA	broad.mit.edu	21	33038832	33038832	G	T	ENST00000270142.6:c.239+1G>T
Stomach Adenocarcinoma (Pfizer and UHK, Nat Genet 2014)	pfg008T	Stomach Adenocarcinoma	M1?	MutationAssessor: impact: , score: undefined;SIFT: impact: deleterious, score: 0;Polyphen-2: impact: benign, score: 0.003	Translation_Start_Site	SNP		1	NA	NA	pfizer_uhongkong	21	33032083	33032083	A	G	ENST00000270142.6:c.1A>G	1
Gastric Cancer (OncoSG, 2018)	GIS003-HK-pfg008	Stomach Adenocarcinoma	M1?	MutationAssessor: impact: , score: undefined;SIFT: impact: deleterious, score: 0;Polyphen-2: impact: benign, score: 0.003	Translation_Start_Site	SNP		1	NA	NA	NA	21	33032083	33032083	A	G	ENST00000270142.6:c.1A>G	1
MSS Mixed Solid Tumors (Broad/Dana-Farber, Nat Genet 2018)	MEL-IPI_Pat111-Tumor-SM-4CU6Y	Cutaneous Melanoma	G52R	MutationAssessor: impact: high, score: 5.45;SIFT: impact: deleterious, score: 0;Polyphen-2: impact: probably_damaging, score: 1	Missense_Mutation	SNP			NA	NA	NA	21	33036184	33036184	G	A	ENST00000270142.6:c.154G>A	2
Skin Cutaneous Melanoma(Broad, Cancer Discov 2014)	Pat_63_Post	Melanoma	G139E	MutationAssessor: impact: high, score: 4.795;SIFT: impact: deleterious, score: 0;Polyphen-2: impact: probably_damaging, score: 1	Missense_Mutation	SNP			NA	NA	broad.mit.edu	21	33040842	33040842	G	A	ENST00000270142.6:c.416G>A	5
Breast Invasive Carcinoma (Broad, Nature 2012)	BR-M-034	Infiltrating Ductal Carcinoma	E41K	MutationAssessor: impact: neutral, score: -0.085;SIFT: impact: tolerated, score: 0.25;Polyphen-2: impact: benign, score: 0.021	Missense_Mutation	SNP			Somatic	Valid	broad.mit.edu	21	33036151	33036151	G	A	ENST00000270142.6:c.121G>A	2
NCI-60 Cell Lines (NCI, Cancer Res 2012)	CCRF_CEM	Myeloid Neoplasm	F21L	MutationAssessor: impact: medium, score: 2.355;SIFT: impact: tolerated, score: 0.14;Polyphen-2: impact: probably_damaging, score: 0.974	Missense_Mutation	SNP	gain		NA	NA	discover.nci.nih.gov	21	33032143	33032143	T	C	ENST00000270142.6:c.61T>C	1
Cancer Cell Line Encyclopedia (Broad, 2019)	CCRFCEM_HAEMATOPOIETIC_AND_LYMPHOID_TISSUE	Mixed Cancer Types	F21L	MutationAssessor: impact: medium, score: 2.355;SIFT: impact: tolerated, score: 0.14;Polyphen-2: impact: probably_damaging, score: 0.974	Missense_Mutation	SNP			NA	NA	NA	21	33032143	33032143	T	C	ENST00000270142.6:c.61T>C	1
Upper Tract Urothelial Carcinoma (Cornell/Baylor/MDACC, Nat Commun 2019)	BCM-MDA-UTUC-29	Upper Tract Urothelial Carcinoma	T3R	MutationAssessor: impact: low, score: 1.175;SIFT: impact: tolerated, score: 0.4;Polyphen-2: impact: benign, score: 0	Missense_Mutation	SNP			Somatic	NA	Baylor-MDACC	21	33032090	33032090	C	G	ENST00000270142.6:c.8C>G	1
Esophageal Adenocarcinoma (DFCI, Nat Genet 2013)	ESO-0015	Esophageal Adenocarcinoma	M1?	MutationAssessor: impact: , score: undefined;SIFT: impact: deleterious, score: 0;Polyphen-2: impact: benign, score: 0.118	Translation_Start_Site	SNP		1	Somatic	NA	broad.mit.edu	21	33032084	33032084	T	C	ENST00000270142.6:c.2T>C	1
Chronic Lymphocytic Leukemia (Broad, Nature 2015)	CLL-GCLL-0192-Tumor-SM-41JZO	Chronic Lymphocytic Leukemia/Small Lymphocytic Lymphoma	H49R	MutationAssessor: impact: high, score: 4.635;SIFT: impact: deleterious, score: 0;Polyphen-2: impact: probably_damaging, score: 1	Missense_Mutation	SNP		1	NA	NA	broad.mit.edu	21	33036176	33036176	A	G	ENST00000270142.6:c.146A>G	2
Esophageal Cancer-TRAP Project (MSK, Lancet Oncol 2020)	P-0031012-T01-WES	Esophagogastric Adenocarcinoma	A2E	MutationAssessor: impact: low, score: 1.56;SIFT: impact: tolerated, score: 0.17;Polyphen-2: impact: benign, score: 0.012	Missense_Mutation	SNP			NA	NA	MSKCC-CMO	21	33032087	33032087	C	A	ENST00000270142.6:c.5C>A	1
Metastatic Breast Cancer (INSERM, PLoS Med 2016)	MBC_168	Invasive Breast Carcinoma	T117Nfs*8	MutationAssessor: NA;SIFT: NA;Polyphen-2: NA	Nonsense_Mutation	INS	diploid		Somatic	NA	GR	21	33039680	33039681	-	ACACTGGTGGTAAGTTTTCATAAAAGGA	ENST00000270142.6:c.349_350insACACTGGTGGTAAGTTTTCATAAAAGGA	4
Metastatic Prostate Adenocarcinoma (SU2C/PCF Dream Team, PNAS 2019)	SC_9197_T	Prostate Adenocarcinoma	R144C	MutationAssessor: impact: high, score: 5.11;SIFT: impact: deleterious, score: 0;Polyphen-2: impact: possibly_damaging, score: 0.609	Missense_Mutation	SNP	diploid		Somatic	Untested	broad.mit.edu	21	33040856	33040856	C	T	ENST00000270142.6:c.430C>T	5
Colorectal Adenocarcinoma (DFCI, Cell Reports 2016)	coadread_dfci_2016_1849	Colorectal Adenocarcinoma	E22A	MutationAssessor: impact: medium, score: 2.095;SIFT: impact: tolerated, score: 0.15;Polyphen-2: impact: benign, score: 0.063	Missense_Mutation	SNP			NA	NA	NA	21	33032147	33032147	A	C	ENST00000270142.6:c.65A>C	1
Colorectal Adenocarcinoma (DFCI, Cell Reports 2016)	coadread_dfci_2016_2367	Colorectal Adenocarcinoma	R116C	MutationAssessor: impact: high, score: 5.37;SIFT: impact: deleterious, score: 0.02;Polyphen-2: impact: probably_damaging, score: 1	Missense_Mutation	SNP			NA	NA	NA	21	33039677	33039677	C	T	ENST00000270142.6:c.346C>T	4
Colorectal Adenocarcinoma (DFCI, Cell Reports 2016)	coadread_dfci_2016_3235	Colorectal Adenocarcinoma	K37T	MutationAssessor: impact: neutral, score: -0.685;SIFT: impact: tolerated, score: 1;Polyphen-2: impact: benign, score: 0	Missense_Mutation	SNP			NA	NA	NA	21	33036140	33036140	A	C	ENST00000270142.6:c.110A>C	2
Colorectal Adenocarcinoma (DFCI, Cell Reports 2016)	coadread_dfci_2016_92	Colorectal Adenocarcinoma	L9P	MutationAssessor: impact: high, score: 4.915;SIFT: impact: deleterious, score: 0;Polyphen-2: impact: probably_damaging, score: 0.995	Missense_Mutation	SNP			NA	NA	NA	21	33032108	33032108	T	C	ENST00000270142.6:c.26T>C	1
Cancer Cell Line Encyclopedia (Broad, 2019)	HEC251_ENDOMETRIUM	Mixed Cancer Types	E79*	MutationAssessor: NA;SIFT: NA;Polyphen-2: NA	Nonsense_Mutation	SNP	diploid		NA	NA	NA	21	33038827	33038827	G	T	ENST00000270142.6:c.235G>T	3	SRX5455115	SRX5414778	Sample 1
Cancer Cell Line Encyclopedia (Broad, 2019)	MDAMB436_BREAST	Mixed Cancer Types	I150V	MutationAssessor: impact: medium, score: 2.045;SIFT: impact: tolerated, score: 0.11;Polyphen-2: impact: benign, score: 0.117	Missense_Mutation	SNP			NA	NA	NA	21	33040874	33040874	A	G	ENST00000270142.6:c.448A>G	5	SRX5417954	SRX5414816	Sample 3
Cancer Cell Line Encyclopedia (Broad, 2019)	BT20_BREAST	Mixed Cancer Types	A141S	MutationAssessor: impact: low, score: 1.835;SIFT: impact: deleterious, score: 0.01;Polyphen-2: impact: probably_damaging, score: 0.97	Missense_Mutation	SNP			NA	NA	NA	21	33040847	33040847	G	T	ENST00000270142.6:c.421G>T	5
Cancer Cell Line Encyclopedia (Broad, 2019)	HCC202_BREAST	Mixed Cancer Types	E79K	MutationAssessor: impact: medium, score: 2;SIFT: impact: tolerated, score: 0.41;Polyphen-2: impact: benign, score: 0.076	Missense_Mutation	SNP			NA	NA	NA	21	33038827	33038827	G	A	ENST00000270142.6:c.235G>A	3
Cancer Cell Line Encyclopedia (Broad, 2019)	MFE319_ENDOMETRIUM	Mixed Cancer Types	I150T	MutationAssessor: impact: high, score: 4.68;SIFT: impact: deleterious, score: 0;Polyphen-2: impact: probably_damaging, score: 0.982	Missense_Mutation	SNP			NA	NA	NA	21	33040875	33040875	T	C	ENST00000270142.6:c.449T>C	5
Cancer Cell Line Encyclopedia (Broad, 2019)	CW2_LARGE_INTESTINE	Mixed Cancer Types	T55I	MutationAssessor: impact: high, score: 4.07;SIFT: impact: deleterious, score: 0.03;Polyphen-2: impact: probably_damaging, score: 0.984	Missense_Mutation	SNP			NA	NA	NA	21	33036194	33036194	C	T	ENST00000270142.6:c.164C>T	2
Cancer Cell Line Encyclopedia (Broad, 2019)	HS939T_SKIN	Mixed Cancer Types	K137Dfs*26	MutationAssessor: NA;SIFT: NA;Polyphen-2: NA	Frame_Shift_Del	DEL	diploid		NA	NA	NA	21	33040834	33040835	AA	-	ENST00000270142.6:c.409_410del	5	SRX5417944	SRX5415163	Sample 2
Metastatic Solid Cancers (UMich, Nature 2017)	MO_1055	Cutaneous Squamous Cell Carcinoma	D77V	MutationAssessor: impact: high, score: 3.9;SIFT: impact: deleterious, score: 0.01;Polyphen-2: impact: probably_damaging, score: 0.977	Missense_Mutation	SNP			NA	NA	University of Michigan	21	33038822	33038822	A	T	ENST00000270142.6:c.230A>T	3
Metastatic Solid Cancers (UMich, Nature 2017)	MO_1347	Extrahepatic Cholangiocarcinoma	G62D	MutationAssessor: impact: high, score: 4.84;SIFT: impact: deleterious, score: 0;Polyphen-2: impact: probably_damaging, score: 1	Missense_Mutation	SNP			NA	NA	University of Michigan	21	33038777	33038777	G	A	ENST00000270142.6:c.185G>A	3
Metastatic Solid Cancers (UMich, Nature 2017)	MO_1366	Cutaneous Melanoma	X119_splice	MutationAssessor: NA;SIFT: NA;Polyphen-2: NA	Splice_Site	DEL			NA	NA	University of Michigan	21	33039688	33039786	GGTAAGTTTTCATAAAAGGATATGCATAAAACTTCTTCTAACATACAGTCATGTATCTTTTCACTTTGATTGTTAGTCGCGGTTTCTAAAGATCCAGAT	TGGTAAGTTTTCATAAAAGGATATGCATAAAACTTCTTCTAACATACAGTCATGTATCTTTTCACTTTGATTGTTAGTCGCGGTTTCTAAAGATCCAGAT
Metastatic Solid Cancers (UMich, Nature 2017)	MO_1489	Esophageal Squamous Cell Carcinoma	X119_splice	MutationAssessor: NA;SIFT: NA;Polyphen-2: NA	Splice_Site	DEL			NA	NA	University of Michigan	21	33039688	33039786	GGTAAGTTTTCATAAAAGGATATGCATAAAACTTCTTCTAACATACAGTCATGTATCTTTTCACTTTGATTGTTAGTCGCGGTTTCTAAAGATCCAGAT	TGGTAAGTTTTCATAAAAGGATATGCATAAAACTTCTTCTAACATACAGTCATGTATCTTTTCACTTTGATTGTTAGTCGCGGTTTCTAAAGATCCAGAT
Metastatic Solid Cancers (UMich, Nature 2017)	MO_1442	Adrenocortical Carcinoma	Q154R	MutationAssessor: impact: low, score: 1.635;SIFT: impact: deleterious, score: 0.01;Polyphen-2: impact: benign, score: 0.188	Missense_Mutation	SNP			NA	NA	University of Michigan	21	33040887	33040887	A	G	ENST00000270142.6:c.461A>G	5
